# Supplementary material for: Breast Cancer with Brain Metastasis: Molecular Insights and Clinical Management
Source: Genes (Basel). 2023 May 26;14(6):1160. doi: 10.3390/genes14061160 (PMC10298724; doi:10.3390/genes14061160)
Supplement: Supplementary file 1 [file genes-14-01160-s001.zip]

Archive with 1 entries (1 files):
- genes-2404261-supplementary.pdf
